# Supplementary material for: Multi-Epitope-Based Vaccine Candidate for Monkeypox: An In Silico Approach
Source: Vaccines (Basel). 2022 Sep 19;10(9):1564. doi: 10.3390/vaccines10091564 (PMC9504424; doi:10.3390/vaccines10091564)
Supplement: Supplementary file 1 [file vaccines-10-01564-s001.zip]

Archive with 3 entries (3 files):
- 2z62.mpg
- 2z80.mpg
- vaccines-1888343-supplementary.pdf
